# Supplementary material for: Soybean Calmodulin-Binding Transcription Activators, GmCAMTA2 and GmCAMTA8, Coordinate the Circadian Regulation of Developmental Processes and Drought Stress Responses
Source: Int J Mol Sci. 2023 Jul 14;24(14):11477. doi: 10.3390/ijms241411477 (PMC10380932; doi:10.3390/ijms241411477)
Supplement: Supplementary file 1 [file ijms-24-11477-s001.zip]

Archive with 1 entries (1 files):
- ijms-2440709-supplementary.pdf
